# Supplementary material for: The RSK2-RPS6 axis promotes axonal regeneration in the peripheral and central nervous systems
Source: PLoS Biol. 2023 Apr 17;21(4):e3002044. doi: 10.1371/journal.pbio.3002044 (PMC10109519; doi:10.1371/journal.pbio.3002044)
Supplement: S2 Table — (XLSX) [file pbio.3002044.s010.xlsx]

## Sheet: Liste of antibody
Primary antibody:
						Concentration used
		Targeted protein	species	catalogue number	Manufacter	Western blot	Immunofluorescence
		Anti-6*His His Tag mousse	mouse	66005-1-Ig	Proteintech	1/5000	1/500
		Anti-beta subunit Cholera Toxin antibody	rabbit	ab34992	Abcam	N/A	1/500
		Antibody V5-tag rabbit polyclonal Proteintech 14440-1-ap	rabbit	14440-1-ap	Proteintech	1/5000	1/200
		ANTI-FLAG antibody	rabbit	f7425	Sigma-Aldrish	1/2000	1/500
		ANTI-FLAG M2	mouse	F1804-200UG	Sigma	N/A	1/500
		Anti-GFAP Monoclonal Antibody (2.2B10)	rat	13-0300	Thermofisher Scientific	N/A	1/500
		Anti-GFP	chicken	ab13970	Abcam	N/A	1/500
		Anti-Phospho-S6 Ribosomal Protein (Ser235/236)	rabbit	4857	Cell Signaling Technology	1/2000	1/100
		Anti-Phospho-S6 Ribosomal Protein (Ser235/236) (91B2)	rabbit	4857	Cell Signaling Technology	1/1000	1/100
		Anti-Phospho-S6 Ribosomal Protein (Ser240/244) (D68F8) XP Rabbit mAb	rabbit	5364	Cell Signaling Technology	1/2000	1/100
		Anti-RFP antibody	rabbit	ab34771	Abcam	1/1000	1/500
		Anti-RSK2 (D21B2) XP	rabbit	5528	Cell Signaling Technology	1/1000	1/100
		Anti-S6 Ribosomal Protein (5G10) Rabbit mAb RPS6	rabbit	2217	Cell Signaling Technology	1/1000	1/100
		Anti-Stathmin-2/STMN2 Antibody	rabbit	NBP1-49461	Novus Biological	N/A	1/1000
		Anti-Tubulin β 3 (TUBB3) Antibody	mouse	801202	Biolegend	N/A	1/500
		Anti-VSV-G (F-6)	Mousse	sc-365019	santa cruz	1/2000	1/500
		Anti-β-Actin antibody	mouse	a1978	Sigma-Aldrich	1/5000	N/A
		Anti-PGP9.5 antibody	Mouse	66230-1-Ig	Proteintech	N/A	1/500
		anti-alpha-Tubulin antibody	Rat	MA1-80189	Thermofisher Scientific	N/A	1/500
		Anti-NeuN antibody	Rabbit	ab177487	Abcam	N/A	1/400
		Anti-parvalbumin antibody	Mouse	235pur	Swant	N/A	1/100
		Anti-calbindin antibody	Mouse	300pur	Swant	N/A	1/100
		Anti-TrkA antibody	Goat	AF1056-SP	Bio-techne	N/A	1/500
		Anti-TrkB antibody	Goat	AF1494-SP	Bio-techne	N/A	1/500
		Anti-somatostatin antibody	mouse	MA5-17182	Invitrogen	N/A	1/500
		Anti-Advillin	Rabbit	20956-1-AP	Proteintech	N/A	1/500
		Anti-VGAT antibody	Mouse	131011	Synaptic System	N/A	1/500
		anti-VGLUT 1 antibody	Rabbit	135302	Synaptic System	N/A	1/1000
		anti-ISL1-2	Mouse	39.4D5	DSHB	N/A	5µg/ml
		anti-ChAT	Goat	AB144P	Abcam	N/A	1/100
		Anti-Phospho-S6 Ribosomal Protein (Ser235/236)	Mouse	62016	Cell Signaling Technology	N/A	1/400
		Anti-Histone H3	Rabbit	9715	Cell Signaling Technology	01/2000	N/A
		TOMM40	Rabbit	18409-1-AP	Proteintech	1/500	N/A
Secondary antibody:
							Concentration used
		Targeted protein	species		catalogue number	Manufacter	Western blot	Immunofluorescence
		Donkey anti-Rabbit IgG (H+L) Highly Cross-Adsorbed Secondary Antibody, Alexa Fluor 488	donkey / IgG	rabbit	A21206	ThermoFisher Scientific	N/A	1/500-800
		Donkey anti-Mouse IgG (H+L) Highly Cross-Adsorbed Secondary Antibody, Alexa Fluor 488	donkey	mouse	A21202	ThermoFisher Scientific	N/A	1/500-800
		Alexa Fluor 488 AffiniPure Donkey Anti-Rat IgG (H+L)	donkey	Rat	712-545-150	Jackson Laboratory	N/A	1/500-800
		Goat anti-Mouse IgG (H+L) Cross-Adsorbed Secondary Antibody, Alexa Fluor 568	goat	mouse IgG	A11004	ThermoFisher Scientific	N/A	1/500-800
		Donkey anti-Rabbit IgG (H+L) Highly Cross-Adsorbed Secondary Antibody, Alexa Fluor 568	donkey	rabbit	a10042	ThermoFisher Scientific	N/A	1/500-800
		Alexa Fluor 594 AffiniPure Donkey Anti-Rat IgG (H+L)	donkey	Rat	712-585-150	Jackson Laboratory	N/A	1/500-800
		Donkey anti-Rabbit IgG (H+L) Highly Cross-Adsorbed Secondary Antibody, Alexa Fluor 647	donkey	rabbit	A31573	ThermoFisher Scientific	N/A	1/500-800
		Donkey anti-Mouse IgG (H+L) Highly Cross-Adsorbed Secondary Antibody, Alexa Fluor 647	donkey	Mouse	A31571	ThermoFisher Scientific	N/A	1/500-800
		Phalloïdine Alexa Fluor 647			A22287	ThermoFisher Scientific	N/A	1/500
		Donkey anti-Mouse IgG (H+L) Secondary Antibody, HRP	donkey	Mouse	A16011	ThermoFisher Scientific	1/1000 to 1/10000	N/A
		HRP-conjugated Affinipure Goat Anti-Rabbit IgG(H+L)	Goat	Rabbit	SA00001-2	Proteintech	1/1000 to 1/10000	N/A
		Donkey anti-Chicken IgY (H+L) Secondary Antibody, HRP	donkey	chicken	SA1-72004	ThermoFisher Scientific	1/1000 to 1/10000	N/A
		Alexa Fluor 647 AffiniPure Donkey Anti-Goat IgG (H+L)	Donkey	Goat	705-605-147	Jackson Laboratory	N/A	1/200
