# Supplementary material for: The RSK2-RPS6 axis promotes axonal regeneration in the peripheral and central nervous systems
Source: PLoS Biol. 2023 Apr 17;21(4):e3002044. doi: 10.1371/journal.pbio.3002044 (PMC10109519; doi:10.1371/journal.pbio.3002044)
Supplement: S1 Data — (XLSX) [file pbio.3002044.s011.xlsx]

## Sheet: Fig1 D
	Brown-Forythe and Welch ANOVA test Multiple comparisons
	Number of families	1
	Number of comparisons per family	3
	Alpha	0.05
	Unpaired t with Welch's correction	Mean Diff.	95.00% CI of diff.	Below threshold?	Summary	Individual P Value	A-?
	Naive DRG vs. 1dpc	-2.025	-3.636 to -0.4143	Yes	*	0.0263	B	1dpc
	Naive DRG vs. 3dpc	-2.398	-2.941 to -1.854	Yes	****	<0.0001	C	3dpc
	Naive DRG vs. 7dpc	-0.9057	-1.628 to -0.1831	Yes	*	0.023	D	7dpc
	Test details	Mean 1	Mean 2	Mean Diff.	SE of diff.	n1	n2	t	DF
	Naive DRG vs. 1dpc	1	3.025	-2.025	0.5508	4	4	3.677	3.539
	Naive DRG vs. 3dpc	1	3.398	-2.398	0.2221	4	4	10.8	5.997
	Naive DRG vs. 7dpc	1	1.906	-0.9057	0.285	4	4	3.178	5.242
	Descriptive Statistics
		Naive DRG	1dpc	3dpc	7dpc
	Number of values	4	4	4	4
	Values	1.45979	4.31553	2.98721	2.3944
		0.91626	3.43429	3.40803	2.06154
		0.731418	1.99861	3.74104	1.26579
		0.892529	2.35308	3.4542	1.90098
	Minimum	0.7314	1.999	2.987	1.266
	25% Percentile	0.7717	2.087	3.092	1.425
	Median	0.9044	2.894	3.431	1.981
	75% Percentile	1.324	4.095	3.669	2.311
	Maximum	1.46	4.316	3.741	2.394
	Mean	1	3.025	3.398	1.906
	Std. Deviation	0.3173	1.055	0.3107	0.4735
	Std. Error of Mean	0.1587	0.5274	0.1554	0.2368
	Lower 95% CI	0.495	1.347	2.903	1.152
	Upper 95% CI	1.505	4.704	3.892	2.659

## Sheet: Fig1 E
	Brown-Forythe and Welch ANOVA test Multiple comparisons
	Number of families	1
	Number of comparisons per family	3
	Alpha	0.05
	Unpaired t with Welch's correction	Mean Diff.	95.00% CI of diff.	Below threshold?	Summary	Individual P Value	A-?
	Naive DRG vs. 1dpc	-0.3571	-0.9121 to 0.1979	No	ns	0.1646	B	1dpc
	Naive DRG vs. 3dpc	-0.5331	-1.031 to -0.03553	Yes	*	0.0395	C	3dpc
	Naive DRG vs. 7dpc	-0.6829	-1.955 to 0.5888	No	ns	0.2032	D	7dpc
	Test details	Mean 1	Mean 2	Mean Diff.	SE of diff.	n1	n2	t	DF
	Naive DRG vs. 1dpc	1	1.357	-0.3571	0.2241	4	4	1.593	5.722
	Naive DRG vs. 3dpc	1	1.533	-0.5331	0.2032	4	4	2.623	5.984
	Naive DRG vs. 7dpc	1	1.683	-0.6829	0.4415	4	4	1.547	3.662
	Descriptive Statistics
		Naive DRG	1dpc	3dpc	7dpc
	Number of values	4	4	4	4
	Values	0.746081	0.910926	1.33877	1.13607
		1.07677	1.39503	1.83525	0.807726
		0.815745	1.76622	1.22842	2.2757
		1.36141	1.35616	1.73008	2.51211
	Minimum	0.7461	0.9109	1.228	0.8077
	25% Percentile	0.7635	1.022	1.256	0.8898
	Median	0.9463	1.376	1.534	1.706
	75% Percentile	1.29	1.673	1.809	2.453
	Maximum	1.361	1.766	1.835	2.512
	Mean	1	1.357	1.533	1.683
	Std. Deviation	0.2798	0.3502	0.2948	0.8374
	Std. Error of Mean	0.1399	0.1751	0.1474	0.4187
	Lower 95% CI	0.5547	0.7999	1.064	0.3503
	Upper 95% CI	1.445	1.914	2.002	3.015

## Sheet: Fig1 F
	Brown-Forythe and Welch ANOVA test Multiple comparisons
	Number of families	1
	Number of comparisons per family	3
	Alpha	0.05
	Unpaired t with Welch's correction	Mean Diff.	95.00% CI of diff.	Below threshold?	Summary	Individual P Value	A-?
	Naive DRG vs. 1dpc	-0.3901	-1.335 to 0.5547	No	ns	0.3099	B	1dpc
	Naive DRG vs. 3dpc	-0.6161	-2.148 to 0.9156	No	ns	0.3044	C	3dpc
	Naive DRG vs. 7dpc	-0.08678	-0.7839 to 0.6103	No	ns	0.7537	D	7dpc
	Test details	Mean 1	Mean 2	Mean Diff.	SE of diff.	n1	n2	t	DF
	Naive DRG vs. 1dpc	1	1.39	-0.3901	0.3332	4	4	1.171	3.797
	Naive DRG vs. 3dpc	1	1.616	-0.6161	0.5081	4	4	1.213	3.323
	Naive DRG vs. 7dpc	1	1.087	-0.08678	0.2598	4	4	0.3341	4.381
	Descriptive Statistics
		Naive DRG	1dpc	3dpc	7dpc
	Number of values	4	4	4	4
	Values	1.02036	1.18567	2.64477	1.5335
		1.10514	2.30661	2.27531	0.649869
		1.20129	1.17142	0.878354	0.72101
		0.673216	0.896574	0.66605	1.44275
	Minimum	0.6732	0.8966	0.666	0.6499
	25% Percentile	0.76	0.9653	0.7191	0.6677
	Median	1.063	1.179	1.577	1.082
	75% Percentile	1.177	2.026	2.552	1.511
	Maximum	1.201	2.307	2.645	1.534
	Mean	1	1.39	1.616	1.087
	Std. Deviation	0.2301	0.6253	0.9899	0.4658
	Std. Error of Mean	0.115	0.3127	0.4949	0.2329
	Lower 95% CI	0.6339	0.395	0.041	0.3456
	Upper 95% CI	1.366	2.385	3.191	1.828

## Sheet: Fig1 H
	Krukal-Wallis test Multiple comparaisons
	Number of families	1
	Number of comparisons per family	3
	Alpha	0.05
	Dunn's multiple comparisons test	Mean rank diff.	Significant?	Summary	Adjusted P Value	A-?
	Naive DRG vs. 1dpi	-8.75	Yes	*	0.0265	B	1dpi
	Naive DRG vs. 3dpi	-8.5	Yes	*	0.0329	C	3dpi
	Naive DRG vs. 7dpi	-2.75	No	ns	>0.9999	D	7dpi
	Test details	Mean rank 1	Mean rank 2	Mean rank diff.	n1	n2	Z
	Naive DRG vs. 1dpi	3.5	12.25	-8.75	4	4	2.618
	Naive DRG vs. 3dpi	3.5	12	-8.5	4	4	2.544
	Naive DRG vs. 7dpi	3.5	6.25	-2.75	4	4	0.8229
	Descriptive statistics
		Naive DRG	1dpi	3dpi	7dpi
	Number of values	4	4	4	4
	Values	1	1.31161	1.35849	0.910045
		1	1.61714	2.21369	1.30349
		1	1.55809	1.42172	1.00208
		1	3.52587	2.79882	1.43135
	Minimum	1	1.312	1.358	0.91
	25% Percentile	1	1.373	1.374	0.9331
	Median	1	1.588	1.818	1.153
	75% Percentile	1	3.049	2.653	1.399
	Maximum	1	3.526	2.799	1.431
	Mean	1	2.003	1.948	1.162
	Std. Deviation	0	1.024	0.6877	0.2461
	Std. Error of Mean	0	0.5119	0.3439	0.123
	Lower 95% CI	1	0.3742	0.8538	0.7702
	Upper 95% CI	1	3.632	3.043	1.553
	Mean ranks	3.5	12.25	12	6.25

## Sheet: Fig1 J
	Krukal-Wallis test Multiple comparaisons
	Number of families	1
	Number of comparisons per family	3
	Alpha	0.05
	Dunn's multiple comparisons test	Mean rank diff.	Significant?	Summary	Adjusted P Value	A-?
	Naive DRG vs. 1dpi	-3	No	ns	>0.9999	B	1dpi
	Naive DRG vs. 3dpi	-3	No	ns	>0.9999	C	3dpi
	Naive DRG vs. 7dpi	-2	No	ns	>0.9999	D	7dpi
	Test details	Mean rank 1	Mean rank 2	Mean rank diff.	n1	n2	Z
	Naive DRG vs. 1dpi	6.5	9.5	-3	4	4	0.8911
	Naive DRG vs. 3dpi	6.5	9.5	-3	4	4	0.8911
	Naive DRG vs. 7dpi	6.5	8.5	-2	4	4	0.5941
	Descriptive statistics
		Naive DRG	1dpi	3dpi	7dpi
	Number of values	4	4	4	4
	Values	1	0.732463	0.989485	0.997141
		1	1.3715	1.16342	1.33856
		1	1.27703	1.06094	0.928784
		1	1.14987	1.52862	1.36087
	Minimum	1	0.7352	0.9902	0.9292
	25% Percentile	1	0.8417	1.008	0.9463
	Median	1	1.214	1.11	1.165
	75% Percentile	1	1.344	1.432	1.366
	Maximum	1	1.37	1.523	1.377
	Mean	1	1.133	1.183	1.159
	Std. Deviation	7.279e-10	0.2788	0.2371	0.2282
	Std. Error of Mean	3.639e-10	0.1394	0.1185	0.1141
	Lower 95% CI	1	0.6897	0.8059	0.7958
	Upper 95% CI	1	1.577	1.56	1.522
	Mean ranks	6.5	9.5	9.5	8.5

## Sheet: Fig2 C
	Table Analyzed	Culture souris RPS6 PC
	Column A	RPS6 p+/p+
	vs.	vs.
	Column B	RPS6 p-/p-
	Unpaired t test
	P value	0.0175
	P value summary	*
	Significantly different (P < 0.05)?	Yes
	One- or two-tailed P value?	Two-tailed
	t, df	t=3.903, df=4
	How big is the difference?
	Mean of column A	525.7
	Mean of column B	374.8
	Difference between means (A - B) ± SEM	151.0 ± 38.69
	95% confidence interval	43.58 to 258.4
	R squared (eta squared)	0.792
	F test to compare variances
	F, DFn, Dfd	17.04, 2, 2
	P value	0.1109
	P value summary	ns
	Significantly different (P < 0.05)?	No
	Data analyzed
	Sample size, column A	3
	Sample size, column B	3
	Descriptive statistics
		RPS6 p+/p+	RPS6 p-/p-
	Number of values	3	3
	Values	596.9	381.7
		511.2	356.7
		469.1	385.9
	Minimum	469.1	356.7
	25% Percentile	469.1	356.7
	Median	511.2	381.7
	75% Percentile	596.9	385.9
	Maximum	596.9	385.9
	Mean	525.7	374.8
	Std. Deviation	65.12	15.78
	Std. Error of Mean	37.6	9.108
	Lower 95% CI	364	335.6
	Upper 95% CI	687.5	413.9

## Sheet: Fig2 D
	Unparaired t-test
	Table Analyzed	Preconditioned culture RPS6 mice
	Column B	Ramification Preconditioned RPS6 p+/p+
	vs.	vs.
	Column F	Ramification Preconditioned RPS6 p-/p-
	Unpaired t test
	P value	0.0069
	P value summary	**
	Significantly different (P < 0.05)?	Yes
	One- or two-tailed P value?	Two-tailed
	t, df	t=5.117, df=4
	How big is the difference?
	Mean of column B	225.3
	Mean of column F	89.34
	Difference between means (B - F) ± SEM	135.9 ± 26.56
	95% confidence interval	62.17 to 209.7
	R squared (eta squared)	0.8675
	F test to compare variances
	F, DFn, Dfd	27.97, 2, 2
	P value	0.069
	P value summary	ns
	Significantly different (P < 0.05)?	No
	Data analyzed
	Sample size, column B	3
	Sample size, column F	3
	Descriptive statistics
		Ramification Preconditioned RPS6 p+/p+	Ramification Preconditioned RPS6 p-/p-
	Number of values	3	3
	Values	203.9	80.34
		277.2	97.35
		194.7	90.33
	Minimum	194.7	80.34
	25% Percentile	194.7	80.34
	Median	203.9	90.33
	75% Percentile	277.2	97.35
	Maximum	277.2	97.35
	Mean	225.3	89.34
	Std. Deviation	45.21	8.548
	Std. Error of Mean	26.1	4.935
	Lower 95% CI	113	68.11
	Upper 95% CI	337.6	110.6

## Sheet: Fig2 E
	Unparaired t-test
	Table Analyzed	Preconditioned culture RPS6 mice
	Column B	PC DRG RPS6 p+/p+ % neuron with neurite
	vs.	vs.
	Column F	PC DRG RPS6 p-/p- % neuron with neurite
	Unpaired t test
	P value	0.8367
	P value summary	ns
	Significantly different (P < 0.05)?	No
	One- or two-tailed P value?	Two-tailed
	t, df	t=0.2199, df=4
	How big is the difference?
	Mean of column B	0.1923
	Mean of column F	0.1752
	Difference between means (B - F) ± SEM	0.01714 ± 0.07791
	95% confidence interval	-0.1992 to 0.2335
	R squared (eta squared)	0.01195
	F test to compare variances
	F, DFn, Dfd	6.267, 2, 2
	P value	0.2752
	P value summary	ns
	Significantly different (P < 0.05)?	No
	Data analyzed
	Sample size, column B	3
	Sample size, column F	3
	Descriptive statistics
		PC DRG RPS6 p+/p+ % neuron with neurite	PC DRG RPS6 p-/p- % neuron with neurite
	Number of values	3	3
	Values	0.148	0.1699
		0.3338	0.2277
		0.09521	0.128
	Minimum	0.09521	0.128
	25% Percentile	0.09521	0.128
	Median	0.148	0.1699
	75% Percentile	0.3338	0.2277
	Maximum	0.3338	0.2277
	Mean	0.1923	0.1752
	Std. Deviation	0.1253	0.05006
	Std. Error of Mean	0.07235	0.0289
	Lower 95% CI	-0.119	0.05084
	Upper 95% CI	0.5037	0.2996

## Sheet: Fig2 G
	Multiple unpaired t-test
	Table Analyzed	Sciatic nerve regeneration RPS6p+/p+ vs RPS6p-/p-
	Column A	WT Mice
	vs.	vs.
	Column B	Homozygote
	Test details
	Test name	Unpaired t test
	Variance assumption	Individual variance for each row
	Multiple comparisons	Set P value threshold
	Method	No correction for multiple comparisons
	Alpha	0.05
	Number of tests performed	10
	Number of rows omitted	1
	t-tests
		Below threshold?	P value	Wt mice																				Homozygote mice																			Mean of WT Mice	Mean of Homozygote	Difference	SE of difference	t ratio	df
	0			1	1	1	1	1	1	1	1	1	1	1	1	1	1	1	1	1	1	1	1	1	1	1	1	1	1	1	1	1	1	1	1	1	1	1	1	1	1	1	1	1	0	0
	500	No	0.226106	0.965121	0.898696	0.962715	1.70394	1.1311	1.15869	1.07938	0.913079	0.789261	0.869749	0.741443	1.22705	1.03464	0.997102	0.957204	0.908452	0.983639	0.643666	0.919087	0.997102	0.821844	0.90955	1.11292	0.962859	0.840944	0.999869	0.800959	0.669242	0.993477	1.11253	0.878313	0.686623	1.07371	1.10828	1.2578	1.13362	0.853847	0.670242	0.407361	0.9941	0.9102	0.08385	0.06811	1.231	37
	1000	No	0.462701	0.885031	0.620867	1.00116	0.678434	1.16536	0.674061	0.66262	0.592672	0.612879	0.455803	0.583513	0.336477	1.05141	0.705959	0.666655	0.620777	0.870097	0.362646	0.271393	0.705959	0.733383	0.738931	1.21658	0.549613	0.68964	0.902531	0.620083	0.260294	0.839069	1.05692	0.377738	0.513658	0.96559	0.849681	1.34877	0.805536	0.93306	0.231078	0.431115	0.6762	0.7402	-0.06398	0.08622	0.7421	37
	1500	No	0.205462	0.849735	0.431632	0.478118	0.795634	1.13098	0.434823	0.565121	0.255156	0.173645	0.507273	0.454034	-0.218094	0.503469	0.71377	0.11335	0.493746	0.60842	0.324761	0.138104	0.71377	0.538116	0.479759	1.13935	0.473832	0.461802	0.870861	0.561249	0.321793	0.77423	0.772135	0.437643	0.450724	1.03404	0.586702	1.02926	0.545725	0.57416	0.177201	0.0579071	0.4734	0.594	-0.1207	0.09362	1.289	37
	2000	No	0.921713	0.511407	0.406287	0.361694	0.945257	0.792706	0.47325	0.368469	0.225501	0.117986	0.46506	0.300829	-0.358903	0.755309	0.871961	-0.121751	0.454567	0.624539	0.146651	0.213581	0.871961	1.02367	0.580491	-0.444109	0.247288	0.369347	0.716117	0.480839	0.233333	0.399406	0.56589	0.263336	0.445247	1.01	0.527638	0.810503	0.385584	0.203415	0.249442	-0.274085	0.4213	0.4102	0.01114	0.1126	0.09895	37
	2500	No	0.279148	0.353281	0.360029	0.657634	0.680791	0.652766	0.393303	0.504415	0.268701	0.0786454	0.622571	0.0587585	-0.329836	0.664266	1.03276	0.136442	0.395297	0.650328	0.155855	0.264094	1.03276	0.460207	0.69215	-0.835914	0.148713	0.400138	0.650843	0.419978	0.137065	0.160663	0.366882	0.17664	0.419478	0.933986	0.47325	0.611157	0.365473	0.192717	0.366745	-0.343591	0.4316	0.3051	0.1266	0.1152	1.098	37
	3000	No	0.512373	0.284518	0.300907	0.968978	0.574919	0.425638	0.429028	1.00782	0.234792	0.0895596	0.940698	-0.144861	0.00760346	0.0723822	0.764666	0.258262	0.314387	0.549214	0.123085	0.194362	0.764666	0.303797	0.79163	0.015861	0.257985	0.558587	0.601469	0.433957	0.120769	0.0205179	0.376705	0.105681	0.3078	0.832814	0.542943	0.665116	0.396754	0.160496	0.35185	-0.371924	0.408	0.3407	0.06736	0.1018	0.6615	37
	3500	No	0.111536	0.156329	0.224693	1.2368	0.534934	0.239051	0.652056	1.03532	0.282697	0.10079	2.63442	-0.10671	0.260924	-0.0937237	0.678243	0.176265	0.286539	0.566494	0.0853862	0.251941	0.678243	0.0927022	0.429677	-1.10177	0.476131	0.590757	0.641335	0.312135	0.118425	-0.0419121	0.387931	0.0694451	0.16682	0.478525	0.558832	0.523707	0.382658	0.0545984	0.257198	-0.142392	0.494	0.2239	0.2701	0.1657	1.63	37
	4000	No	0.067145	0.152126	0.383081	0.427608	0.499204	0.00918979	0.322029	0.825239	0.329935	0.0307773	1.61688	-0.00588087	-0.115592	-0.105761	0.852937	0.262203	0.306752	0.42205	0.132389	0.382202	0.852937	0.0422584	0.129226	-0.233573	0.334266	0.465637	0.342994	0.231269	0.106505	-0.0473154	0.148314	0.569989	0.187041	0.177877	0.647348	0.103715	0.240444	-0.0598719	0.104442	-0.133576	0.379	0.1767	0.2023	0.1073	1.886	37
	4500	Yes	0.012019	0.175389	0.310179	0.277715	0.557376	-0.094806	0.150901	0.502299	0.557837	-0.0337603	1.02457	0.431164	0.213186	-0.124369	0.931466	0.0168695	0.122942	0.358199	0.125978	0.342444	0.931466	-0.0180473	0.119399	0.578927	0.00064984	0.175059	0.191299	0.117635	0.0772495	-0.124714	-0.0290751	0.438889	-0.00709512	0.00847775	0.474395	0.0575837	0.056616	0.0137635	0.107872	-0.316456	0.3389	0.1012	0.2377	0.08997	2.642	37
	5000	Yes	0.008943	0.264078	0.175327	1.03067	0.445564	-0.16879	0.252177	1.21348	0.533695	-0.0929637	0.744329	0.0563458	0.0926853	-0.0968776	0.898921	0.0180102	0.0441015	0.28251	0.0578027	0.393889	0.898921	-0.0199211	0.112114	0.225642	-0.134366	0.174562	0.0672415	0.158203	0.211904	-0.0862581	-0.00951629	0.316209	-0.075194	-0.0629597	0.409621	0.0761581	0.0431935	-0.0102985	0.110105	-0.0145089	0.3522	0.07852	0.2737	0.09917	2.76	37

## Sheet: Fig2 H
	Unpaired t-test
	Table Analyzed	RI50
	Column A	RPS6 p+/p+
	vs.	vs.
	Column B	RPS6 p-/-
	Unpaired t test
	P value	0.0076
	P value summary	**
	Significantly different (P < 0.05)?	Yes
	One- or two-tailed P value?	Two-tailed
	t, df	t=3.424, df=9
	How big is the difference?
	Mean of column A	720
	Mean of column B	366.7
	Difference between means (A - B) ± SEM	353.3 ± 103.2
	95% confidence interval	119.9 to 586.8
	R squared (eta squared)	0.5658
	F test to compare variances
	F, DFn, Dfd	3.205, 4, 5
	P value	0.2335
	P value summary	ns
	Significantly different (P < 0.05)?	No
	Data analyzed
	Sample size, column A	5
	Sample size, column B	6
	Descriptive statistics
		RPS6 p+/p+	RPS6 p-/-
	Number of values	5	6
	Values	800	400
		500	300
		500	200
		800	500
		1000	300
			500
	Minimum	500	200
	25% Percentile	500	275
	Median	800	350
	75% Percentile	900	500
	Maximum	1000	500
	Mean	720	366.7
	Std. Deviation	216.8	121.1
	Std. Error of Mean	96.95	49.44
	Lower 95% CI	450.8	239.6
	Upper 95% CI	989.2	493.8

[truncated: 78 more sheets: Fig2 J, Fig2 K, Fig2 L, Fig2 N, Fig2 O, Fig3 B, Fig3 C, Fig3 E, Fig 3F, Fig3 G, Fig 3H, Fig 4C, Fig 4E, Fig 4H, Fig 4J, Fig 4L, Fig5 B, Fig5 C, Fig5 D, Fig5 F …]
